# Supplementary material for: Genome-Wide Identification of MicroRNAs and Immune-Related Proteins Provides Insights into Antiviral Adaptations in Common Vampire Bat
Source: Animals (Basel). 2025 Oct 22;15(21):3063. doi: 10.3390/ani15213063 (PMC12610818; doi:10.3390/ani15213063)
Supplement: Supplementary file 1 [file animals-15-03063-s001.zip]

Archive with 1 entries (1 files):
- animals-3850826-supplementary.xlsx
