# Supplementary material for: Genome-Wide Identification of MicroRNAs and Immune-Related Proteins Provides Insights into Antiviral Adaptations in Common Vampire Bat
Source: Animals (Basel). 2025 Oct 22;15(21):3063. doi: 10.3390/ani15213063 (PMC12610818; doi:10.3390/ani15213063)
Supplement: Supplementary file 1 [file animals-15-03063-s001.zip › animals-3850826-supplementary.xlsx]

## Sheet: Table S1
	Table S1 - Full table of miRNA-gene interaction
	mirnaid	genesymbol	refseqid	bindingp	energy	validated	start	end	seed	accessibility	au	phylopstem	phylopflank	me	number_of_pairings	binding_region_length	longest_consecutive_pairings	position
	dro-let-7c-5p	TUBB4A	NM_006087	1	-25.7	MIRT735640	2117	2139	1	0.0585244	0.382	0	0	-6.28309	18	22	8	3UTR
	dro-let-7c-5p	ABT1	NM_013375	1	-23.4	MIRT100093	867	905	1	0.10248	0.471	-0.00149897	-0.156457	-6.08354	18	24	8	3UTR
	dro-let-7c-5p	CHST6	NM_021615	1	-24.9	MIRT051817	3901	3935	1	0.00433956	0.441	-0.00853933	-0.0632487	-4.84971	20	24	15	3UTR
	dro-miR-1271-3p	CPM	NM_198320	1	-36.4	MIRT514569	3482	3504	1	0.00315857	0.588	0	0	-3.93757	20	22	16	3UTR
	dro-miR-1271-3p	LSM11	NM_173491	1	-32.3	MIRT522699	2877	2899	1	1.33e-06	0.426	1.71842	1.85275	-5.08246	18	22	11	3UTR
	dro-miR-1271-3p	NT5C1B	NM_033253	1	-30.7	MIRT451045	2436	2454	0	0.00111032	0.588	-0.490604	1.04206	-12.7977	16	18	11	3UTR
	dro-miR-1302	DNAL1	NM_001201366	1	-20.3	MIRT688422	2052	2083	1	0.000878954	0.676	0.0331882	0.396216	-6.25121	16	18	16	3UTR
	dro-miR-1302	SOD2	NM_001322814	1	-17.9	MIRT525780	5888	5900	1	0.00322169	0.5	0.135024	0.0153706	-6.90779	11	12	11	3UTR
	dro-miR-133a-5p	RUNX3	NM_004350	1	-18.6	MIRT561635	2394	2420	1	0.074321	0.441	0	0	-4.17062	15	21	10	3UTR
	dro-miR-133a-5p	NR3C1	NM_001364184	1	-18.5	MIRT687439	3490	3513	1	0.0124557	0.647	3.0165	1.96185	-11.3749	14	21	7	3UTR
	dro-miR-1587	RNF4	NM_001185009	1	-33.8	MIRT121369	2156	2181	1	0.00111592	0.412	-0.295917	0.518759	-4.02637	18	25	9	3UTR
	dro-miR-1587	TRIM28	NM_005762	1	-33.6	MIRT737922	3212	3232	1	1.53e-07	0.309	0.00203332	0.2881	-5.69245	17	20	12	3UTR
	dro-miR-296-5p	ELAVL3	NM_032281	1	-37.6	MIRT624037	2225	2268	1	2.45e-06	0.324	-0.610761	-0.767795	-7.87558	18	21	12	3UTR
	dro-miR-296-5p	FGFR1	NM_001354368	1	-32	MIRT734669	3480	3535	1	2.45e-07	0.368	0	0	-4.02637	18	35	11	3UTR
	dro-miR-3620-5p	SLC12A7	XM_047416640	1	-37.1	MIRT766116	4054	4093	1	1.39e-05	0.353	0	0	-3.93757	22	39	11	3UTR
	dro-miR-3620-5p	TAF8	XM_017010241	1	-35.5	MIRT560359	1008	1060	1	0.00322277	0.485	0	0	-3.93757	21	28	11	3UTR
	dro-miR-6732-3p	ALKBH4	NM_017621	1	-35.2	MIRT648662	1671	1728	0	0.000153511	0.382	2.59594	3.31599	-6.51454	18	33	11	3UTR
	dro-miR-6732-3p	TMEM9B	NM_001286094	1	-31	MIRT446991	994	1034	0	0.000764146	0.574	1.06911	1.00619	-8.82818	17	21	9	3UTR
	dro-miR-6736-5p	SPRYD4	NM_207344	1	-32.2	MIRT607891	8333	8363	1	0.00199382	0.426	0	0	-6.25121	20	25	7	3UTR
	dro-miR-6736-5p	FAM83F	NM_138435	1	-30.5	MIRT542970	13462	13497	1	0.0146035	0.441	-0.320205	-0.166735	-6.24613	18	28	10	3UTR
	dro-let-7c-5p	NOM1	NM_138400	1	-24.6	MIRT460455	3365	3406	1	0.00227139	0.441	-0.528326	-0.115693	-4.84971	20	24	15	3UTR
	dro-let-7c-5p	KIF1B	NM_001365953	1	-24.6	MIRT051831	6481	6529	1	0.000315986	0.441	0	0	-4.84971	20	24	15	3UTR
	dro-let-7c-5p	THBS1	NM_003246	1	-24.5	MIRT500817	7302	7336	1	0.00486699	0.412	0	0	-4.84971	20	24	15	3UTR
	dro-let-7c-5p	NHLRC2	NM_198514	1	-24.2	MIRT701429	4126	4149	1	0.0349024	0.426	0	0	-4.84971	20	23	15	3UTR
	dro-let-7c-5p	CPA4	XM_047420438	1	-23.8	MIRT682608	2015	2044	1	0.0491033	0.426	0	0	-4.84971	17	19	17	3UTR
	dro-let-7c-5p	CBL	NM_005188	1	-23.3	MIRT051757	7719	7737	1	0.123955	0.441	-0.273399	0.00577096	-4.84971	17	18	17	3UTR
	dro-let-7c-5p	IGF1R	NM_001291858	1	-23	MIRT053087	9284	9305	0	0.0017883	0.515	1.27545	1.55205	-7.57093	16	21	11	3UTR
	dro-let-7c-5p	UBA52	NM_003333	1	-22.9	MIRT051853	1098	1114	1	0.0564678	0.382	0	0	-4.84971	15	16	15	3UTR
	dro-let-7c-5p	EIF3A	NM_003750	1	-22.8	MIRT051776	6161	6183	0	0.18521	0.574	0	0	-6.51454	19	22	11	3UTR
	dro-let-7c-5p	DVL3	NM_004423	1	-22.7	MIRT523987	2935	2949	1	0.011586	0.412	-0.140974	-0.0394988	-5.76291	13	14	13	3UTR
	dro-let-7c-5p	AREL1	XM_005268244	1	-22.6	MIRT481654	3273	3296	1	0.000802623	0.574	0	0	-6.62812	18	23	8	3UTR
	dro-let-7c-5p	ATP6V1F	NM_004231	1	-22.1	MIRT402055	590	613	1	0.484395	0.5	0.0736834	0.136967	-6.17234	18	23	8	3UTR
	dro-let-7c-5p	RFWD3	NM_001370535	1	-21.9	MIRT051730	4870	4895	1	0.188374	0.544	0	0	-5.9393	18	25	8	3UTR
	dro-let-7c-5p	PBX3	XM_006717130	1	-21.8	MIRT439151	2350	2369	1	0.00602391	0.588	0	0	-4.65016	16	19	12	3UTR
	dro-let-7c-5p	DCTN5	NM_001199743	1	-21.8	MIRT051842	5514	5534	0	0.0150662	0.529	-0.0647496	-0.0919383	-8.82818	18	20	10	3UTR
	dro-let-7c-5p	RAB11FIP4	NM_032932	1	-21.7	MIRT501444	7155	7176	0	0.0444755	0.515	-0.484158	-0.148822	-7.64108	18	21	11	3UTR
	dro-let-7c-5p	MIEF1	NM_019008	1	-21.6	MIRT473241	1956	1982	1	0.000119748	0.441	0.590883	2.1778	-5.10125	18	26	10	3UTR
	dro-let-7c-5p	ITGB3	NM_000212	1	-21.6	MIRT054066	5243	5263	1	0.014191	0.471	-0.0419447	-0.155998	-4.84971	18	20	15	3UTR
	dro-let-7c-5p	ITGA3	NM_002204	1	-21	MIRT682104	3967	3988	0	0.00572223	0.368	0.175791	0.541554	-7.57093	17	21	11	3UTR
	dro-let-7c-5p	RDX	XM_047427391	1	-21	MIRT521391	2015	2064	1	0.228697	0.544	0	0	-6.76235	15	19	10	3UTR
	dro-let-7c-5p	ACVR1B	XM_017020201	1	-21	MIRT051801	1203	1228	1	0.0482206	0.544	0	0	-6.10696	19	25	9	3UTR
	dro-let-7c-5p	SMAD6	NM_005585	1	-20.6	MIRT439143	3393	3411	1	0.000266938	0.456	-0.0798425	-0.00857416	-5.3155	17	18	17	3UTR
	dro-let-7c-5p	FNDC3A	NM_014923	1	-20.6	MIRT068787	4457	4478	1	0.00747109	0.559	1.72097	1.04897	-6.67474	16	21	11	3UTR
	dro-let-7c-5p	TMED5	NM_001167830	1	-20.5	MIRT466188	4403	4426	0	0.0190869	0.574	0.47722	0.752534	-10.4281	18	23	13	3UTR
	dro-let-7c-5p	CDK6	NM_001259	1	-20	MIRT000407	3070	3090	1	0.110371	0.603	0.393145	0.647484	-5.8508	18	20	12	3UTR
	dro-let-7c-5p	PCF11	NM_001346413	1	-19.7	MIRT051836	5493	5549	1	0.0016476	0.632	0.0209796	-0.0438198	-5.22671	16	22	10	3UTR
	dro-let-7c-5p	MYC	NM_001354870	1	-19.7	MIRT003748	2596	2621	0	0.000326147	0.588	2.33773	1.10126	-5.33701	20	25	8	3UTR
	dro-let-7c-5p	NRM	NM_001270709	1	-19.6	MIRT439154	1054	1073	1	0.00895	0.353	2.06768	1.19483	-7.54065	17	19	13	3UTR
	dro-let-7c-5p	MTUS1	NM_001330470	1	-19.4	MIRT472736	2602	2620	1	0.114933	0.603	3.26097	2.21908	-4.76182	16	18	13	3UTR
	dro-let-7c-5p	SH3D19	NM_001243349	1	-19.4	MIRT051806	3652	3674	0	0.0367245	0.618	1.055	2.19204	-6.51454	18	22	6	3UTR
	dro-let-7c-5p	ANKRD46	NM_198401	1	-19.3	MIRT449007	1151	1183	1	0.0922674	0.603	0.651617	1.32256	-5.08246	15	21	8	3UTR
	dro-let-7c-5p	FKBP10	NM_021939	1	-19.3	MIRT051795	2260	2282	1	6.32e-07	0.338	-0.351047	-0.238324	-6.09222	13	15	13	3UTR
	dro-let-7c-5p	E2F6	NM_001278277	1	-19.1	MIRT567719	2333	2357	1	0.0424841	0.544	4.19195	2.86348	-6.23647	17	24	8	3UTR
	dro-let-7c-5p	SYNJ2BP	NM_018373	1	-18.7	MIRT466726	6073	6095	1	0.0139002	0.412	0.977605	0.865099	-4.99396	18	22	8	3UTR
	dro-let-7c-5p	CDV3	XM_005247590	1	-18.3	MIRT255312	1465	1487	1	0.0255083	0.559	0	0	-4.90607	17	22	10	3UTR
	dro-let-7c-5p	PPP2R2A	NM_001177591	1	-18.1	MIRT322426	2745	2760	1	0.188099	0.676	1.72865	1.13476	-8.2379	13	15	9	3UTR
	dro-let-7c-5p	PSMG2	NM_020232	1	-17.9	MIRT051798	878	905	0	0.178356	0.706	-0.215888	1.05229	-7.80367	15	19	12	3UTR
	dro-let-7c-5p	NRAS	NM_002524	1	-17.6	MIRT004531	817	832	1	0.00268181	0.544	3.62679	3.45944	-5.9393	13	15	11	3UTR
	dro-miR-1271-3p	KIF1C	NM_006612	1	-29.6	MIRT517715	5189	5211	0	1.82e-06	0.471	0.192475	0.0211542	-8.11448	17	22	8	3UTR
	dro-miR-1271-3p	NKAP	NM_024528	1	-29.5	MIRT326190	2009	2081	1	1.02e-06	0.471	-0.239594	-0.154865	-5.08246	18	23	11	3UTR
	dro-miR-1271-3p	SLC38A7	NM_001369611	1	-29.4	MIRT666245	2986	3058	1	1.54e-05	0.5	0	0	-5.08246	17	22	11	3UTR
	dro-miR-1271-3p	KCNK6	NM_004823	1	-27.9	MIRT519057	1949	1968	0	0.000501848	0.441	0.2546	-0.185777	-14.2861	16	19	14	3UTR
	dro-miR-1271-3p	DCAF7	NM_005828	1	-27.3	MIRT688530	4316	4338	1	3.51e-05	0.485	-0.327047	0.0468094	-5.81791	17	22	11	3UTR
	dro-miR-1271-3p	KLHL21	NM_014851	1	-26.7	MIRT736743	3680	3701	1	0.00365571	0.397	1.85334	2.61018	-9.9649	16	21	6	3UTR
	dro-miR-1271-3p	RD3	NM_183059	1	-26.4	MIRT663142	1454	1507	1	0.0146507	0.456	0	0	-6.85115	17	19	17	3UTR
	dro-miR-1271-3p	BPNT1	XM_005272998	1	-25.7	MIRT694540	1833	1881	1	2.79e-05	0.412	0	0	-11.9429	14	18	8	3UTR
	dro-miR-1271-3p	B4GALT1	NM_001378497	1	-25.7	MIRT409444	865	888	1	0.000344859	0.426	0	0	-5.81791	19	23	7	3UTR
	dro-miR-1271-3p	YTHDC1	NM_001031732	1	-25.4	MIRT710415	4573	4603	1	6.45e-05	0.426	0	0	-8.93197	17	21	11	3UTR
	dro-miR-1271-3p	DHODH	NM_001361	1	-25.3	MIRT696804	1782	1855	1	0.00101611	0.559	-0.0755039	-0.120811	-5.76291	16	24	13	3UTR
	dro-miR-1271-3p	STX16	NM_001204868	1	-25	MIRT686743	3383	3405	0	3.78e-07	0.544	-0.439413	-0.234305	-10.0748	16	22	6	3UTR
	dro-miR-1271-3p	TMEM59	NM_004872	1	-24.7	MIRT520578	5469	5499	1	8.69e-06	0.471	4.1453	2.48297	-8.19652	16	18	16	3UTR
	dro-miR-1271-3p	RBMS2	NM_002898	1	-24.4	MIRT638359	7455	7481	1	0.00563799	0.515	0	0	-4.957	19	26	12	3UTR
	dro-miR-1271-3p	YIPF6	NM_173834	1	-24.4	MIRT259720	5797	5819	0	1.75e-05	0.471	0	0	-12.0263	18	22	9	3UTR
	dro-miR-1271-3p	EHHADH	NM_001966	1	-24.2	MIRT715142	3168	3190	0	5.21e-05	0.5	0	0	-11.357	16	22	6	3UTR
	dro-miR-1271-3p	NT5C2	NM_001351169	1	-23.9	MIRT517062	3011	3031	1	2.69e-06	0.544	0	0	-4.52877	18	20	14	3UTR
	dro-miR-1271-3p	ABRAXAS1	NM_139076	1	-23.5	MIRT517685	3359	3381	0	0.00014995	0.588	1.11697	1.85511	-13.258	17	22	8	3UTR
	dro-miR-1271-3p	STRIP2	NM_020704	1	-22.8	MIRT621977	2610	2629	1	2.81e-05	0.441	0.171428	0.333756	-6.08385	17	19	13	3UTR
	dro-miR-1302	TMEM245	NM_032012	1	-17.3	MIRT618817	6763	6783	1	0.00500652	0.618	1.94783	2.50662	-7.47494	18	20	11	3UTR
	dro-miR-1302	JADE2	XM_047417030	1	-16.3	MIRT737265	2763	2778	1	0.000117129	0.426	0	0	-8.04305	14	15	14	3UTR
	dro-miR-133a-5p	DEK	XM_024446544	1	-18.4	MIRT512064	1277	1321	1	0.191001	0.706	0	0	-5.81821	12	15	7	3UTR
	dro-miR-1587	KBTBD12	NM_207335	1	-33	MIRT453780	3325	3346	1	7.11e-06	0.412	0	0	-4.957	17	21	10	3UTR
	dro-miR-1587	SPTBN2	XM_017018174	1	-31.2	MIRT508371	8839	8871	1	0.00075357	0.368	0	0	-7.28438	19	23	11	3UTR
	dro-miR-1587	WARS1	XM_047431761	1	-30.5	MIRT691790	1740	1762	1	0.118861	0.544	0	0	-6.10696	18	22	12	3UTR
	dro-miR-1587	CCNF	NM_001761	1	-30.4	MIRT487258	3773	3791	0	0.0296853	0.515	0	0	-11.1505	15	18	8	3UTR
	dro-miR-1587	PLXND1	NM_015103	1	-29.2	MIRT470821	6065	6087	1	1.77e-05	0.338	1.95415	2.90544	-6.01339	17	22	7	3UTR
	dro-miR-1587	ELK1	NM_001257168	1	-28.8	MIRT665004	1720	1738	0	0.115664	0.456	0	0	-7.61527	16	18	13	3UTR
	dro-miR-1587	PHF19	NM_001286842	1	-25.6	MIRT471110	2975	2993	0	0.000140377	0.397	2.95618	2.35396	-11.4904	15	18	8	3UTR
	dro-miR-1587	IPCEF1	NM_001394802	1	-24.8	MIRT623605	4778	4795	1	0.00047726	0.471	0	0	-4.957	14	17	9	3UTR
	dro-miR-1587	SPA17	NM_017425	1	-23.1	MIRT708552	989	1007	0	0.00555148	0.529	-0.130059	-0.0667291	-6.74759	15	18	12	3UTR
	dro-miR-1587	RAD54L2	NM_001387869	1	-22.3	MIRT609866	4838	4863	1	2.33e-05	0.456	0	0	-4.957	15	17	15	3UTR
	dro-miR-296-5p	ACVRL1	NM_000020	1	-30.3	MIRT715917	3966	3996	1	0.00166883	0.382	0	0	-6.62812	17	24	8	3UTR
	dro-miR-296-5p	GOSR2	NM_001353114	1	-29.4	MIRT617174	702	747	1	0.000771108	0.456	4.37995	2.11031	-5.61866	12	15	9	3UTR
	dro-miR-296-5p	PLEKHA2	XM_047422067	1	-29.2	MIRT654977	1738	1754	1	3.49e-07	0.426	0	0	-5.61866	14	16	7	3UTR
	dro-miR-296-5p	HMGA1	NM_002131	1	-28.8	MIRT732722	1690	1709	1	0.000220823	0.353	0	0	-7.87538	16	19	8	3UTR
	dro-miR-296-5p	SYT2	NM_177402	1	-28.7	MIRT483565	7291	7311	1	6.68e-06	0.441	0	0	-12.8463	14	20	9	3UTR
	dro-miR-296-5p	SP1	NM_003109	1	-27	MIRT248249	2519	2553	1	7.98e-06	0.471	1.23442	1.21813	-5.38561	17	34	10	3UTR
	dro-miR-296-5p	CDKN1B	NM_004064	1	-26.4	MIRT035571	1347	1386	1	0.00358946	0.412	1.46277	1.55796	-6.54929	15	21	6	3UTR
	dro-miR-296-5p	BAX	NM_001291430	1	-26.4	MIRT035570	1095	1135	0	0.131723	0.515	0	0	-6.51454	16	21	11	3UTR
	dro-miR-296-5p	BCL2	NM_000633	1	-26	MIRT035572	2616	2636	1	1.31e-07	0.353	0	0	-6.97192	15	20	8	3UTR
	dro-miR-296-5p	ELAVL1	NM_001419	1	-25.8	MIRT731587	5237	5255	0	1.03e-06	0.5	3.44293	2.73076	-7.07355	16	18	10	3UTR
	dro-miR-296-5p	COPS7B	NM_001369483	1	-25.1	MIRT478964	2156	2175	0	0.155959	0.397	0	0	-7.37138	16	19	10	3UTR
	dro-miR-296-5p	VAMP1	NM_014231	1	-24.7	MIRT488536	804	823	1	0.00819173	0.353	0.0989506	-0.120012	-6.78234	16	19	11	3UTR
	dro-miR-3620-5p	SLC7A1	NM_003045	1	-35.3	MIRT741749	5758	5778	0	1.76e-06	0.397	0	0	-6.80703	18	20	13	3UTR
	dro-miR-3620-5p	GPX1	NM_201397	1	-34.2	MIRT512624	949	981	1	1.65e-05	0.324	0.399726	0.837521	-8.57351	20	32	9	3UTR
	dro-miR-3620-5p	B4GALT7	NM_007255	1	-33.3	MIRT686127	1122	1147	1	4.31e-08	0.368	0.0272602	-0.0266815	-5.69245	19	25	10	3UTR
	dro-miR-3620-5p	SLC39A11	NM_139177	1	-32.6	MIRT719724	1608	1654	1	0.0420658	0.441	1.8544	2.51682	-6.24613	18	46	11	3UTR
	dro-miR-3620-5p	PKM	NM_182471	1	-31.4	MIRT741748	1868	1890	0	2.07e-05	0.382	4.92046	5.02893	-7.7949	19	22	14	3UTR
	dro-miR-6732-3p	H6PD	NM_001282587	1	-29.6	MIRT707244	6555	6588	0	0.000137873	0.515	0.126772	-0.259297	-9.33931	17	33	10	3UTR
	dro-miR-6732-3p	FAM53C	NM_016605	1	-28.7	MIRT568780	1649	1670	0	1.27e-05	0.397	2.26465	2.2886	-8.55977	18	21	9	3UTR
	dro-miR-6732-3p	PHAX	NM_032177	1	-28	MIRT695374	2706	2725	0	0.00127432	0.515	0.178955	0.101518	-12.3814	16	19	8	3UTR
	dro-miR-6732-3p	FRRS1	NM_001361041	1	-28	MIRT688182	3344	3368	1	0.00203843	0.647	0	0	-8.89989	18	24	7	3UTR
	dro-miR-6732-3p	CDC6	NM_001254	1	-27.8	MIRT707715	4326	4350	0	0.000867897	0.5	0.317227	0.653734	-8.25873	20	24	8	3UTR
	dro-miR-6732-3p	ZBTB34	NM_001099270	1	-27.7	MIRT790900	4082	4109	0	3.31e-05	0.382	1.14982	1.40862	-6.51454	19	27	10	3UTR
	dro-miR-6732-3p	NUDT4	NM_199040	1	-27.7	MIRT708007	7048	7063	0	3.41e-05	0.471	0	0	-8.05823	13	15	10	3UTR
	dro-miR-6732-3p	TMEM127	NM_017849	1	-27.5	MIRT698362	4462	4484	0	0.00124571	0.485	0.111871	0.877216	-8.03672	17	22	9	3UTR
	dro-miR-6732-3p	PLA2G2C	NM_001367969	1	-27.4	MIRT508629	925	944	0	0.000510343	0.485	0	0	-17.1102	16	19	9	3UTR
	dro-miR-6732-3p	GNL3L	NM_019067	1	-27.3	MIRT703270	4817	4838	0	1.38e-05	0.441	-0.0592875	-0.0204349	-9.16322	17	21	8	3UTR
	dro-miR-6732-3p	PLEKHG5	NM_001265593	1	-27.1	MIRT535162	4397	4420	1	3.99e-06	0.382	3.66165	2.52535	-6.87023	17	23	6	3UTR
	dro-miR-6732-3p	SEC14L3	NM_001376914	1	-27	MIRT445610	2171	2197	0	0.00092924	0.368	0	0	-8.66051	18	26	9	3UTR
	dro-miR-6732-3p	ZBTB8A	NM_001291496	1	-26.8	MIRT778002	2318	2338	0	3.42e-05	0.471	-0.28411	-0.135661	-12.1952	16	20	8	3UTR
	dro-miR-6732-3p	PDK3	NM_001142386	1	-25.7	MIRT707967	7940	7964	0	0.0163501	0.485	-0.062817	-0.17377	-7.27064	18	24	7	3UTR
	dro-miR-6732-3p	HPS4	NM_001349898	1	-25.6	MIRT609934	2995	3020	0	0.00513003	0.471	4.11003	6.32724	-8.10683	18	25	10	3UTR
	dro-miR-6732-3p	GARIN1A	NM_001128926	1	-25.5	MIRT629309	2058	2081	1	0.0794289	0.588	-0.0242694	0.216584	-8.00486	19	23	7	3UTR
	dro-miR-6732-3p	PAFAH1B1	XM_047436162	1	-25.5	MIRT076429	3964	3981	0	4.6e-05	0.5	0	0	-14.9081	14	17	7	3UTR
	dro-miR-6732-3p	TRA2B	NM_001243879	1	-25.3	MIRT707141	1971	1993	0	0.00548558	0.559	-0.23067	-0.428617	-12.717	16	22	5	3UTR
	dro-miR-6732-3p	WDR77	NM_024102	1	-25	MIRT696631	1483	1507	0	4.06e-06	0.456	4.22527	3.69497	-8.66051	17	24	6	3UTR
	dro-miR-6732-3p	CADM1	NM_001098517	1	-24.9	MIRT574845	2205	2238	1	0.00103778	0.544	0.21004	1.04694	-8.00486	19	33	10	3UTR
	dro-miR-6732-3p	CBS	NM_001321072	1	-24.8	MIRT683818	2306	2327	0	3.16e-05	0.324	0	0	-10.3819	16	21	7	3UTR
	dro-miR-6732-3p	URGCP	NM_017920	1	-24.8	MIRT520272	3149	3175	1	8.13e-05	0.368	0.784222	1.3318	-5.69245	18	26	7	3UTR
	dro-miR-6732-3p	XPNPEP3	NM_022098	1	-23.9	MIRT707355	2891	2907	0	0.000138437	0.426	0.0849352	0.0738424	-12.1952	13	16	8	3UTR
	dro-miR-6732-3p	ACOT13	NM_018473	1	-23.9	MIRT689918	3020	3057	0	0.00633108	0.574	-0.238797	-0.236998	-7.80367	17	37	8	3UTR
	dro-miR-6732-3p	SON	NM_001291411	1	-22.4	MIRT510732	6800	6820	0	0.000535407	0.603	-0.019209	2.12484	-12.0073	16	20	8	3UTR
	dro-miR-6732-3p	ELOVL7	NM_024930	1	-18.1	MIRT720742	2887	2901	1	0.000233914	0.515	4.53951	3.14381	-6.14858	13	14	13	3UTR
	dro-miR-6736-5p	N4BP1	NM_153029	1	-29.8	MIRT754213	6771	6793	0	0.000846182	0.397	1.68398	1.42351	-5.69428	18	22	10	3UTR
	dro-miR-6736-5p	RPL32	NM_000994	1	-29.2	MIRT539865	1156	1196	1	6.49e-05	0.456	0	0	-3.93757	18	24	13	3UTR
	dro-miR-6736-5p	RNPS1	XM_047433516	1	-29.1	MIRT754219	1957	1977	1	0.00188551	0.471	0	0	-6.47918	17	20	10	3UTR
	dro-miR-6736-5p	CCNG1	NM_001364022	1	-28.3	MIRT669144	1764	1782	0	0.0343796	0.691	0	0	-6.74759	16	18	12	3UTR
	dro-miR-6736-5p	COX18	NM_173827	1	-27.9	MIRT635667	1996	2037	1	0.012852	0.647	0.257598	0.14849	-4.79441	19	41	10	3UTR
	dro-miR-6736-5p	DIABLO	NM_001371333	1	-27.5	MIRT508648	773	827	1	8.9e-05	0.382	0	0	-7.3076	16	22	9	3UTR
	dro-miR-6736-5p	SLC33A1	NM_004733	1	-27.1	MIRT680892	7824	7847	1	0.000442712	0.559	0	0	-3.79332	20	23	15	3UTR
	dro-miR-6736-5p	UNC5B	NM_170744	1	-27	MIRT754222	6187	6218	0	6.76e-05	0.397	-0.744322	-0.537402	-8.25873	18	21	15	3UTR
	dro-miR-6736-5p	MBD3	XM_047438939	1	-26.7	MIRT778066	2223	2243	0	8e-05	0.294	0	0	-9.29705	17	20	8	3UTR
	dro-miR-6736-5p	ATG9A	NM_024085	1	-26.7	MIRT754207	3591	3607	1	0.000122371	0.397	1.14115	2.33539	-10.3988	15	16	15	3UTR
	dro-miR-6736-5p	SMARCA5	NM_003601	1	-26.7	MIRT554119	5983	6004	1	0.0156182	0.574	0	0	-10.6544	18	21	9	3UTR
	dro-miR-6736-5p	SESN2	NM_031459	1	-26.5	MIRT067332	2656	2674	0	0.060922	0.456	0	0	-9.55161	17	18	17	3UTR
	dro-miR-6736-5p	PTMA	NM_001099285	1	-26.3	MIRT754215	653	684	1	0.0270013	0.426	0.479767	1.57324	-7.16335	17	31	9	3UTR
	dro-miR-6736-5p	ZNF641	NM_001172681	1	-26.1	MIRT778087	2606	2627	1	0.000103555	0.485	0.327208	0.260363	-4.957	19	21	10	3UTR
	dro-miR-6736-5p	SIRPA	NM_001040023	1	-26	MIRT754221	3434	3458	1	5.39e-05	0.456	0	0	-7.10805	19	24	9	3UTR
	dro-miR-6736-5p	MED28	NM_025205	1	-25.6	MIRT683112	4126	4145	0	0.0406101	0.559	-0.419244	0.0449039	-8.61914	16	19	6	3UTR
	dro-miR-6736-5p	NDUFB5	NM_001199957	1	-25.6	MIRT617568	3044	3090	1	0.000589144	0.559	0.0923227	0.0475562	-6.25121	20	29	11	3UTR
	dro-miR-6736-5p	DSN1	NM_001145315	1	-25.5	MIRT661966	1204	1249	0	3.4e-05	0.426	1.23053	1.82128	-7.38222	19	45	7	3UTR
	dro-miR-6736-5p	KCNIP3	NM_013434	1	-25.4	MIRT778065	1093	1115	0	0.000148633	0.265	-1.53316	-0.4718	-7.9845	17	22	11	3UTR
	dro-miR-6736-5p	HPSE	NM_001199830	1	-25.2	MIRT702803	2031	2059	1	0.00110624	0.544	0.0848702	0.150184	-6.25121	20	28	11	3UTR
	dro-miR-6736-5p	RAB3D	NM_004283	1	-25.2	MIRT552257	3201	3224	1	0.00404454	0.515	0.224094	0.0137753	-5.22671	17	23	8	3UTR
	dro-miR-6736-5p	SASH1	NM_015278	1	-25.1	MIRT778075	5459	5479	1	2.01e-05	0.426	0.172425	0.143186	-8.93173	17	20	8	3UTR
	dro-miR-6736-5p	STEAP2	NM_152999	1	-24.9	MIRT778080	3759	3784	1	0.000120395	0.515	-0.147848	0.0975897	-3.93757	18	25	8	3UTR
	dro-miR-6736-5p	RNF187	NM_001010858	1	-24.9	MIRT754217	2189	2210	1	1.36e-05	0.412	0	0	-5.22671	19	21	16	3UTR
	dro-miR-6736-5p	MTX3	NM_001363818	1	-24.9	MIRT754212	6268	6297	1	0.0380986	0.456	0	0	-4.957	18	29	8	3UTR
	dro-miR-6736-5p	TMEM184C	NM_018241	1	-24.9	MIRT686627	2169	2215	1	0.0001874	0.471	0.141058	0.332845	-3.93757	20	30	8	3UTR
	dro-miR-6736-5p	GABPB2	NM_144618	1	-24.8	MIRT778059	7682	7710	1	0.00894308	0.559	0.126187	0.0598445	-6.25121	20	28	11	3UTR
	dro-miR-6736-5p	MSH5	NM_172165	1	-24.7	MIRT656143	2583	2604	0	0.0472134	0.353	0.516278	0.26063	-6.69537	17	21	15	3UTR
	dro-miR-6736-5p	FOSL1	NM_001300855	1	-24.6	MIRT754209	879	898	0	0.0401345	0.338	2.12047	2.88613	-9.20856	17	19	11	3UTR
	dro-miR-6736-5p	PSMD9	NM_001261400	1	-24.6	MIRT682692	1763	1784	1	0.0134075	0.515	-0.00616576	-0.0740173	-9.45376	18	21	9	3UTR
	dro-miR-6736-5p	SERPINH1	NM_001207014	1	-24.6	MIRT639924	1601	1621	0	6.15e-05	0.412	1.03153	-0.0615538	-9.08433	17	20	11	3UTR
	dro-miR-6736-5p	TUFT1	NM_020127	1	-24.5	MIRT684410	2595	2613	0	0.000107472	0.485	-0.245873	-0.0999557	-10.0707	16	18	11	3UTR
	dro-miR-6736-5p	XIAP	NM_001378590	1	-24.5	MIRT682888	6416	6434	0	0.000380631	0.618	0	0	-8.32793	15	18	10	3UTR
	dro-miR-6736-5p	GABPB1	NM_016654	1	-24.5	MIRT541950	3239	3275	1	0.000162311	0.456	3.83996	2.88547	-4.90607	18	21	16	3UTR
	dro-miR-6736-5p	COL9A2	NM_001852	1	-24.4	MIRT778056	2524	2542	0	1.13e-06	0.309	2.58036	2.96544	-7.62723	17	18	17	3UTR
	dro-miR-6736-5p	PLIN3	NM_001164194	1	-24.3	MIRT470899	1392	1414	1	2.35e-06	0.529	2.11926	2.10536	-5.22671	19	22	11	3UTR
	dro-miR-6736-5p	TANGO2	NM_152906	1	-24.2	MIRT607569	1707	1732	1	0.000263068	0.485	-0.243157	0.0142442	-3.93757	18	25	8	3UTR
	dro-miR-6736-5p	SSBP2	NM_001400360	1	-24.1	MIRT788502	5429	5452	1	0.000150777	0.529	0	0	-4.79441	17	23	8	3UTR
	dro-miR-6736-5p	PTPN9	NM_002833	1	-23.9	MIRT754216	3103	3121	0	0.00219277	0.5	0	0	-10.4607	16	18	13	3UTR
	dro-miR-6736-5p	RETREG2	NM_024293	1	-23.9	MIRT703696	3164	3201	0	3.75e-05	0.5	0.0634924	-0.103465	-8.70704	17	37	9	3UTR
	dro-miR-6736-5p	IRAK2	NM_001570	1	-23.8	MIRT778064	2476	2496	0	0.00331473	0.485	3.41697	2.32065	-8.76339	17	20	6	3UTR
	dro-miR-6736-5p	ATP6V1C1	NM_001695	1	-23.8	MIRT223648	4335	4364	1	8.12e-05	0.515	0	0	-6.25121	20	29	8	3UTR
	dro-miR-6736-5p	ACAP2	XM_047447838	1	-23.7	MIRT624831	5250	5269	0	1.16e-06	0.471	0	0	-10.2026	16	19	11	3UTR
	dro-miR-6736-5p	TIMM10B	NM_012192	1	-23.5	MIRT683096	1657	1681	1	0.299756	0.5	0.115396	0.0395497	-5.9393	17	24	8	3UTR
	dro-miR-6736-5p	CDC14B	NM_001077181	1	-23.5	MIRT649408	4344	4366	1	0.0016895	0.515	6.18695	4.02738	-9.69499	16	22	8	3UTR
	dro-miR-6736-5p	PTGR3	NM_001306093	1	-23.5	MIRT499690	6037	6058	1	2.28e-06	0.5	0.337299	0.98107	-9.19761	17	21	8	3UTR
	dro-miR-6736-5p	TXNDC16	NM_020784	1	-23.5	MIRT498402	3329	3349	0	0.000247546	0.632	2.68498	2.89819	-9.06894	17	20	9	3UTR
	dro-miR-6736-5p	VPS53	XM_047436344	1	-23.1	MIRT778084	2943	2961	1	0.000115444	0.603	0	0	-7.39609	16	18	12	3UTR
	dro-miR-6736-5p	AMD1	NM_001287216	1	-22	MIRT754206	2184	2208	0	0.00472987	0.559	0.993014	1.0048	-7.51563	18	24	9	3UTR
	dro-miR-6736-5p	FAM151B	NM_205548	1	-21	MIRT688328	1535	1554	1	0.0111044	0.632	0.288389	0.117737	-10.3988	16	19	11	3UTR
